# Supplementary material for: Characterization of the development of the high-acuity area of the chick retina
Source: Dev Biol. Author manuscript; Available in PMC 2025 Oct 10. (PMC12512175; doi:10.1016/j.ydbio.2024.03.005)
Supplement: MMC1 — Supplementary Table 1. Retinal layer thickness during chicken development. The table presents raw counts of retinal layers within the HAA and its neighboring regions from embryonic (E6 to E18) and adult timepoints (6Wks), along with examples of analyses performed and p-value calculations. HAA, High Acuity Area. [file NIHMS2072501-supplement-MMC1.xlsx]

## Sheet: 1) Regional Thickness Counts
Regional Total Retinal Thickness (obtained from Dorsal-HAA-Ventral cross-sections)
Embryonic Age	Retina	Total Retinal Thickness
		Dorsal			HAA			Ventral
		D1	D2	D3	H1	H2	H3	V1	V2	V3
E6	1	95.1	92.8	92	119.9	120.8	119.9	101.4	93.9	99.1
	2	101.3	105.4	103.4	132.9	133.9	135.5	112.4	113.5	113.9
	3	87.6	87.6	88.9	94.4	101.6	98.7	72.2	72.2	70.5
E8	1	101.4	102	98.2	138	139.1	135.7	115.7	113.9	115.8
	2	109.9	112.9	111.6	126.5	131.3	133.6	123.7	123.6	121.5
	3	138.7	142	140.6	161.4	164.6	161.5	160.5	159.4	164.5
	4	140.8	141.3	141.7	152.2	152.9	158.5	147.4	147.9	144.9
E10	1	147.4	148.2	148.1	153.3	156.4	153.2	148.6	149.6	150.7
	2	140.4	136.5	139.2	154.2	154.5	154.7	150.6	149.9	152.2
	3	141.7	141.9	143	167.8	164.9	167.1	144.1	144.9	151.7
E12	1	133.1	134.2	132.5	175.9	168.5	163.6	144.5	143.1	140.6
	2	120.4	121.6	122.2	137.9	139.5	139.6	122	120.5	117.3
	3	156.6	155.3	159.8	172.4	167.9	165.1	144.3	143.9	151
E14	1	120.6	122.3	122.4	136.5	135.4	136.1	117.2	116.1	114.9
	2	113.9	111.9	115.9	125.6	122.3	123.3	110.1	107	108.4
	3	124.1	120.3	115.4	132.684	129.193	126.623	124.666	124.114	123.599
E16	1	95.8	94.5	94.5	109.7	113.9	107.9	104.3	97.3	97.1
	2	117.9	123.9	125.5	133.8	137.9	138.4	126.1	127.8	126.1
	3	112.316	112.076	112.651	127.064	120.941	120.019	113.953	113.727	118.73
	4	123.232	123.439	119.853	137.263	134.82	136.112	129.611	124.437	128.04
E18	1	132	128.3	129.5	129	131.1	134.3	143.9	142.1	140.1
	2	139.2	138.2	138.9	156.5	155.8	155.2	125.5	120.2	117.5
	3	118.8	120.1	117.7	145.8	143.2	137.7	110.9	108.6	107.1
	4	115.9	117.9	116.9	140.5	143.4	140.1	123.6	124.1	121.3
6Wk	1	137.822	137.209	141.528	172.929	176.22	176.227	146.61	147.901	149.579
	2	112.29	108.171	110.858	133.004	125.738	119.812	97.829	99.909	103.914
	3	121.203	121.315	120.15	136.133	134.174	134.587	97.365	100.489	107.877
Regional Ganglion Cell Layer Thickness (obtained from Dorsal-HAA-Ventral cross-sections)
Embryonic Age	Retina	GCL Thickness
		Dorsal			HAA			Ventral
		D1	D2	D3	H1	H2	H3	V1	V2	V3
E8	1	Did not see separate layers
	2	Did not see separate layers
	3	17.7	17.1	17.5	36.7	36.6	36	Did not see separate layers
	4	12.1	12.1	13.6	23.7	25.6	25.1	Did not see separate layers
E10	1	14.7	12.2	14.5	19.1	21.2	17.2	15.6	14.6	13.9
	2	18.5	15.8	19.5	24.8	24	23.5	12.4	11.7	16
	3	17.8	15.4	15.3	29.8	25.7	28.7	14.6	13.9	15.6
E12	1	15.1	14.1	13	27.2	25.5	22.4	10.5	11.4	10.6
	2	13.2	11.4	11.7	16.6	19.8	18.9	13	13	13.4
	3	12.6	13.4	17.2	25.3	22.4	22.8	18.2	14.1	16.9
E14	1	13.7	16.9	13.9	20.1	20.3	23.9	15.2	17.3	13.4
	2	15.3	12.3	14.3	19.9	21.2	20.1	13.9	11.4	12.7
	3	13.738	12.662	11.505	17.627	13.489	14.456	13.595	11.37	12.154
E16	1	9.9	9.2	8.2	13.2	13.2	11.5	7.9	7.4	8
	2	13.4	12.9	23.8	17.6	22.6	22.7	10.5	14	12
	3	21.182	19.217	18.555	21.898	21.222	24.817	9.662	10.919	14.419
	4	14.294	12.812	12.396	20.178	20.057	21.207	11.737	11.886	10.581
E18	1	14	10.9	13.9	16.9	16.5	15.6	11.5	10.7	10.9
	2	18.8	17.3	16.9	21.8	22.6	24.9	15.2	12.5	11.3
	3	10.8	11.8	11.6	17.9	16.3	16.6	12.1	11.4	10.3
	4	12	14.9	11.7	23.2	25	22.2	11.2	9.3	8.7
6Wk	1	15.116	12.515	16.202	23.027	23.788	22.987	15.686	14.302	16.265
	2	14.294	10.782	11.669	23.746	25.192	22.122	16.12	15.199	17.302
	3	15.397	15.031	13.738	25.502	22.253	21.525	11.56	10.483	12.115
Regional Inner Plexiform Layer Thickness (obtained from Dorsal-HAA-Ventral cross-sections)
Supplementary Figure 2A
Embryonic Age	Retina	IPL Thickness
		Dorsal			HAA			Ventral
		D1	D2	D3	H1	H2	H3	V1	V2	V3
E16	1	19.281	19.355	19.961	23	23.4	22.9	20.309	20.558	21.416
	2	17.771	17.034	18.94	19.9	17.53	18.398	21.547	16.28	18.241
	3	13.998	16.931	18.23	24.779	20.277	18.627	21.9	21.1	22.3
	4	17.485	16.602	17.907	20.178	18.081	19.559	19.372	17.586	15.972
E18	1	31.9	31.2	30.9	33.6	32.9	31.3	34.9	33.6	35.6
	2	28.3	26.3	24.7	27.9	30.1	28.9	21.6	22.9	22.3
	3	29	30.1	27.5	41.3	41	39.7	29.2	27.2	23.8
	4	28.3	27	29	31.3	30.2	27.5	24.8	24.6	23.8
6Wk	1	51.034	55.607	56.87	65.338	66.961	68.28	52.333	54.283	52.334
	2	43.413	40.983	40.194	37.438	36.065	28.537	32.003	32.937	29.716
	3	49.279	51.795	48.965	56.617	57.377	56.983	36.302	38.377	42.803
Regional Inner Nuclear Layer Thickness (obtained from Dorsal-HAA-Ventral cross-sections)
Embryonic Age	Retina	INL Thickness
		Dorsal			HAA			Ventral
		D1	D2	D3	H1	H2	H3	V1	V2	V3
E8	1
	2	Dint see well defined separate layers
	3	102.6	103.2	101.6	100.8	103.3	97.6	Dint see separate layers
	4	108	110.1	108.1	111.2	108	113.9	Dint see separate layers
E10	1	88.3	88.4	89.1	98.5	96.3	100.3	103	98.3	102.8
	2	99.6	101.9	101.5	103.2	103.8	103.6	106.3	105.6	103.9
	3	94.3	96.7	96.8	107.5	106.8	107.5	98.9	99.6	103.6
E12	1	86.1	89.5	85	110.9	108.7	104.7	91.5	93.8	89.7
	2	77.6	77.2	77.1	87.5	89.9	89.2	76.6	77.1	76.6
	3	101.8	101.6	104.2	106.2	102.5	103.4	86	92	91
E14	1	68.1	67.6	67.6	75.2	76.5	77.7	66.9	64.3	64.9
	2	66.7	67.4	67.2	71.7	70.4	71.6	63.5	63.1	61.6
	3	66.874	61.356	61.735	72.298	72.734	66.737	66.357	69.881	68.248
E16	1	52.887	55.379	51.559	61.1	63.5	62.2	55.127	56.46	57.674
	2	69.627	71.927	70.258	74.459	75.176	75.639	73.711	70.098	71.624
	3	64.15	62.231	61.872	61.815	60.171	62.472	63.111	63.332	62.043
	4	70.098	68.804	67.391	74.251	78.25	72.664	75.558	72.536	70.83
E18	1	69.6	69.9	70.3	66.5	68.7	72.1	78.1	74.6	73.2
	2	70.8	71.8	76.3	87.7	83.7	82.7	67.4	62.4	62.7
	3	63.6	64.5	63	71.6	69.6	65.7	55.9	55	58.2
	4	59.3	60.6	59.3	67.6	69.1	72.5	69.9	69.3	68.4
6Wk	1	50.062	48.796	50.02	65.443	68.056	66.743	55.454	54.283	53.317
	2	45.224	43.772	45	59.122	54.212	55.728	35.255	37.527	41.066
	3	41.688	38.374	41.096	40.346	41.023	41.049	33.163	34.402	35.675
Regional Outer Nuclear Layer Thickness (obtained from Dorsal-HAA-Ventral cross-sections)
Embryonic Age	Retina	ONL Thickness
		Dorsal			HAA			Ventral
		D1	D2	D3	H1	H2	H3	V1	V2	V3
E8	1	Dint see well defined separate layers
	2	Dint see well defined separate layers
	3	10.6	10.3	11.9	14.6	17.9	18.8	Dint see separate layers
	4	12.2	13.3	14	10.9	11.1	12.1	Dint see separate layers
E10	1	12.5	12.6	11.6	10.4	12.1	10.5	12.4	12.7	13.7
	2	11	11.3	12.1	10.2	10.7	11	13.6	14	12.3
	3	10.7	11.5	11.4	9.6	9.4	9.2	12.5	11.8	11.7
E12	1	9.3	10	9.7	10.7	8.3	9.6	11.7	11.6	11.3
	2	15	15.1	16.6	17.4	14.8	15.3	16	16.1	13.7
	3	22.3	21.3	22	23.1	22.1	19.2	19.6	19.1	21.3
E14	1	12.4	14.3	14.3	14.1	14.7	12.4	15.3	12.2	14.1
	2	12.2	13.7	13.7	14.1	12.5	14.8	13.3	11.1	13.6
	3	16.739	15.964	17.354	16.7	16.03	18.7	16.589	15.713	15.964
E16	1	9.49	7.515	9.617	9.8	10.1	9.5	10.517	10.215	12.526
	2	16.031	19.363	19.363	17.53	18.022	18.475	18.581	21.82	19.868
	3	8.464	9.115	9.44	13.861	15.101	12.439	13.688	14.294	14.85
	4	19.953	20.324	17.762	17.302	15.964	19.586	19.543	22.304	22.308
E18	1	8.7	9.9	8.9	8.1	7.9	8.6	13.6	14.6	13.5
	2	14.6	16.5	15.9	16.9	15.8	13.6	15.4	17.5	15.3
	3	8.8	8.8	9.3	7.2	10.7	9.1	9.5	10.1	9.9
	4	12.7	12.7	11.7	13.9	16.1	13.9	13.3	16.1	15.6
6Wk	1	17.391	14.812	13.77	12.087	13.273	13.278	19.449	19.991	19.07
	2	12.679	10.049	10.191	11.356	10.498	11.211	10.841	11.281	12.89
	3	10.982	11.764	11.537	9.574	8.489	8.789	11.796	10.836	11.796

## Sheet: 2) Regional Thickness Ratios
Regional Ganglion Cell Layer Thickness Ratios (obtained from average Dorsal, HAA, Ventral thickness counts)
Figure 2I and 2J
GCL Thickness	HAA/Dorsal				HAA/Ventral
	1	2	3	4	1	2	3	4
E8	Dint see separate layers		2.08987	1.96825	Dint see separate layers
E10	1.38889	1.34387	1.73608		1.30385	1.80299	1.9093
E12	1.77962	1.52342	1.63194		2.31077	1.40355	1.43293
E14	1.44494	1.46062	1.20227		1.40087	1.61053	1.22773
E16	1.38828	1.25549	1.15237	1.55541	1.62661	1.72329	1.94106	1.79634
E18	1.26289	1.30755	1.48538	1.82383	1.48036	1.77692	1.50296	2.41096
6Wk	1.59245	1.93387	1.56863		1.50913	1.46151	2.02822
Using Binomial test,
	p-value for GCL ThicknessHAA/Dorsal ratio being >1				2.38419e-07
	p-value for GCL ThicknessHAA/Ventral ratio being >1				9.53674e-07
Regional Total Retinal Thickness Ratios (obtained from average Dorsal, HAA, Ventral thickness counts)
Figure 2K and 2L
Total Thickness	HAA/Dorsal				HAA/Ventral
	1	2	3	4	1	2	3	4
E6	1.28832	1.29732	1.11587		1.22486	1.18393	1.37134
E8	1.3687	1.17045	1.15713	1.09391	1.19514	1.06128	1.0064	1.05316
E10	1.04327	1.11367	1.17159		1.03119	1.02364	1.1341
E12	1.27064	1.14498	1.07144		1.18636	1.15898	1.15073
E14	1.11689	1.08633	1.07977		1.17174	1.1404	1.04329
E16	1.16397	1.11653	1.09192	1.21111	1.10981	1.07921	1.06239	1.06833
E18	1.0118	1.12299	1.19658	1.20901	0.925604	1.28717	1.30649	1.14905
6Wk	1.26123	1.14257	1.11643		1.18304	1.25494	1.32435
Using Binomial test,
p-value fo Total Retinal ThicknessHAA/Dorsal ratio being >1					7.45058e-09
p-value fo Total Retinal ThicknessHAA/Ventral ratio being >1					1.49012e-08
