# Supplementary material for: Characterization of the development of the high-acuity area of the chick retina
Source: Dev Biol. Author manuscript; Available in PMC 2025 Oct 10. (PMC12512175; doi:10.1016/j.ydbio.2024.03.005)
Supplement: MMC2 — Supplementary Table 2. Compositions and relative densities of opsins in E18 and 6Wks retinas. The table presents raw and analyzed photoreceptor counts from within the RFZ and its neighboring regions, along with examples of analyses performed and p-value calculations. RFZ; Rod Free Zone. [file NIHMS2072501-supplement-MMC2.xlsx]

## Sheet: 1) Processed Opsin Counts
E18 Analysed Counts (normalized per 10,000 µm2 in the regions 1mm away from RFZ)
Animal#1	RFZ			Dorsal			Ventral
	1	2	3	1	2	3	1	2	3
Rho	0	0	0	64.99	75.71	71.02	198.32	190.28	214.4
UV	41.54	45.56	39.53	59.63	63.65	56.95	28.81	25.46	29.48
Blue	65.66	70.35	59.63	85.76	75.71	76.38	58.29	52.93	58.96
Green	127.97	131.32	121.27	134	143.38	134	109.88	103.18	108.54
Red	206.36	215.74	195.64	253.26	254.6	234.5	208.37	204.35	215.07
																Supplementary Figure 3E
Animal#2	RFZ			Dorsal			Ventral			Nasal			Temporal			E18 Animal#2 was omitted from all subsequent analyses as it exhibited outlier rod and cone density values.
	1	2	3	1	2	3	1	2	3	1	2	3	1	2	3
Rho	0	0	0	200	184	229	339	321	300	80	98	124	247	264	270
UV	75.65	70.07	77	92.15	90.25	93.1	64.6	56.05	59.85	98.21	96.38	89.67	47.5	52.25	54.15
Blue	116.45	117.04	103.18	121.6	114	124.45	92.15	82.65	71.25	140.3	129.32	145.79	79.8	86.45	78.85
Green	201.45	189.42	185.57	229.9	216.6	244.15	174.8	164.35	163.4	193.37	196.42	188.49	186.83	180.5	181.45
Red	344.25	351.89	368.06	524.4	462.65	538.65	485.45	443.65	409.45	568.52	547.17	681.98	387.6	421.8	375.25
Animal#3	RFZ			Dorsal			Ventral			Nasal			Temporal
	1	2	3	1	2	3	1	2	3	1	2	3	1	2	3
Rho	0	0	0	39.67	42.11	43.95	146.48	174.56	165.41	110.47	114.14	90.94	48.83	65.92	47.61
UV	62.87	65.31	62.26	54.32	51.88	52.49	54.32	55.54	54.93	47.61	53.1	52.49	50.05	54.93	51.27
Blue	58.59	70.8	47	76.9	73.24	72.63	87.28	89.11	83.01	78.13	72.63	63.48	77.51	81.18	65.31
Green	181.27	157.47	175.78	135.5	134.28	127.56	159.3	161.74	148.32	140.99	144.65	144.04	155.64	147.71	140.99
Red	272.83	252.69	246.58	319.82	314.33	282.59	285.64	253.91	265.5	348.51	355.83	346.07	281.98	270.39	316.77
Animal#4	RFZ			Dorsal			Ventral			Nasal			Temporal
	1	2	3	1	2	3	1	2	3	1	2	3	1	2	3
Rho	0	0	0	36.62	39.06	45.78	109.25	130.62	118.41	86.06	92.77	94.6	78.74	76.9	70.19
UV	45.78	55.54	50.05	60.42	57.98	59.2	42.72	42.72	45.78	48.83	45.17	48.83	49.44	53.1	53.1
Blue	95.21	93.38	98.27	87.28	95.83	95.21	70.8	73.85	67.75	79.96	80.57	67.14	75.07	77.51	72.63
Green	140.99	139.16	141.6	163.57	168.46	172.12	148.32	145.26	156.25	152.59	148.32	140.38	145.26	150.76	145.87
Red	240.48	260.01	258.18	397.95	290.53	303.96	278.93	249.02	298.46	370.48	335.69	366.21	277.1	275.27	275.88
Animal#5	RFZ			Dorsal			Ventral			Nasal			Temporal
	1	2	3	1	2	3	1	2	3	1	2	3	1	2	3
Rho	0	0	0	62.26	70.19	81.18	220.95	180.05	205.69	160.52	142.82	201.42	77.51	67.75	101.32
UV	59.2	53.71	56.15	61.65	61.04	62.87	54.32	48.83	57.37	60.42	56.76	56.15	68.36	68.36	64.7
Blue	91.55	74.46	79.96	87.89	84.84	75.68	83.62	75.07	86.67	82.4	90.33	87.28	96.44	100.1	118.41
Green	172.12	164.18	159.91	167.85	166.02	158.69	171.51	165.41	166.02	175.78	184.33	180.66	167.85	159.91	170.9
Red	270.39	285.03	294.8	421.14	368.04	367.43	369.87	337.52	345.46	342.41	404.66	328.98	283.2	274.05	225.22
6Wk Analysed Counts (normalized per 10,000 um2 in the regions 1mm away from RFZ)
Animal#1	RFZ			Dorsal			Ventral			Nasal			Temporal
	1	2	3	1	2	3	1	2	3	1	2	3	1	2	3
Rho	0	0	0	73.15	67.45	70.3	144.314	138.889	138.889	72.6997	73.7847	78.125	64.0191	69.4444	74.8698
UV	57.5087	68.3594	47.7431	71.6146	69.4444	53.1684	48.8281	45.5729	48.8281	47.7431	57.5087	55.3385	57.5087	58.5938	54.2535
Blue	71.6146	64.0191	74.8698	62.934	55.3385	59.6788	37.9774	42.3177	48.8281	43.4028	44.4878	40.1476	49.9132	50.9983	50.9983
Green	106.337	107.422	116.102	84.6354	82.4653	92.2309	70.5295	75.9549	79.2101	72.6997	77.0399	74.8698	75.9549	74.8698	79.2101
Red	444.878	443.793	448.134	410.156	383.03	375.434	299.479	288.628	305.99	319.01	322.266	277.778	303.819	312.5	343.967
Animal#2	RFZ			Dorsal			Ventral			Nasal			Temporal
	1	2	3	1	2	3	1	2	3	1	2	3	1	2	3
Rho	0	0	0	69.4444	64.0191	65.1042	113.932	132.378	131.293	110.677	109.592	110.677	68.3594	66.1892	75.9549
UV	55.3385	59.6788	62.934	77.0399	80.2951	62.934	62.934	47.7431	47.7431	53.1684	52.0833	49.9132	45.5729	48.8281	52.0833
Blue	96.5712	91.1458	86.8056	115.017	120.443	100.911	44.4878	62.934	61.849	79.2101	79.2101	99.8264	94.401	82.4653	73.7847
Green	164.931	161.675	163.845	162.76	173.611	150.825	109.592	104.167	111.762	146.484	133.464	145.399	113.932	112.847	112.847
Red	495.877	518.663	518.663	413.411	419.922	330.946	376.519	380.859	368.924	392.795	396.05	386.285	329.861	286.458	362.413
Animal#3	RFZ			Dorsal			Ventral			Nasal			Temporal
	1	2	3	1	2	3	1	2	3	1	2	3	1	2	3
Rho	0	0	0	27.1267	35.8073	26.0417	82.4653	66.1892	67.2743	59.6788	49.9132	52.0833	34.7222	46.658	52.0833
UV	41.2326	36.8924	44.4878	36.8924	31.467	26.0417	30.3819	32.5521	39.0625	41.2326	32.5521	34.7222	39.0625	40.1476	39.0625
Blue	94.401	98.7413	98.7413	80.2951	82.4653	67.2743	75.9549	56.4236	73.7847	97.6562	87.8906	73.7847	91.1458	75.9549	97.6562
Green	139.974	137.804	141.059	101.997	111.762	87.8906	128.038	124.783	136.719	141.059	105.252	137.804	131.293	139.974	138.889
Red	485.026	441.623	447.049	431.858	389.54	412.326	358.073	356.988	358.073	377.604	349.392	396.05	339.627	361.328	315.755

## Sheet: 2) Regional PR densities
Regional Photoreceptor Densiy (using average total photoreceptor counts /region /animal)
Figure 4E and 5E
PR Density Ratios	E18				6Wk
	Animal#1	Animal#3	Animal#4	Animal#5	Animal#1	Animal#2	Animal#3
RFZ/Dorsal	0.740421	0.907856	0.78046	0.766929	1.01977	1.02885	1.13252
RFZ/Ventral	0.731083	0.75671	0.818269	0.685831	1.13038	1.14789	1.11087
RFZ/Nasal		0.764396	0.750209	0.689438	1.23772	1.05599	1.08364
RFZ/Temporal		0.890824	0.862443	0.861737	1.19168	1.28563	1.13568
Regional Cone Density (using average total cone counts /region /animal)
Figure 4D and 5D
Cone Density Ratios	E18				6Wk
	Animal#1	Animal#3	Animal#4	Animal#5	Animal#1	Animal#2	Animal#3
RFZ/Dorsal	0.840153	0.975176	0.82901	0.845579	1.13924	1.12138	1.1867
RFZ/Ventral	1.09744	0.973419	0.999253	0.897939	1.47311	1.39146	1.24632
RFZ/Nasal		0.894952	0.859079	0.859182	1.43182	1.22953	1.17708
RFZ/Temporal		0.976218	0.980412	0.97995	1.35581	1.44339	1.21942
Regional Rod Photoreceptor Density - E18 vs 6Wk (using average rod counts /region /animal)
Figure 5G
Avg Total Rod Density	E18				6Wk			pvalue from ttest
	Animal#1	Animal#3	Animal#4	Animal#5	Animal#1	Animal#2	Animal#3
RFZ	0	0	0	0	0	0	0
Dorsal	70.5733	41.91	40.4867	71.21	70.3	66.1892	29.6586	0.968142
Ventral	201	162.15	119.427	202.23	140.697	125.868	71.9763	0.101257
Nasal		105.183	91.1433	168.253	74.8698	110.315	53.8918	0.229174
Temporal		54.12	75.2767	82.1933	69.4444	70.1678	44.4878	0.485629
Regional Cone Photoreceptor Density - E18 vs 6Wk (using average total cone counts /region /animal)
Figure 5F
Avg Total Cone Density	E18				6Wk			pvalue from ttest
	Animal#1	Animal#3	Animal#4	Animal#5	Animal#1	Animal#2	Animal#3
RFZ	440.19	551.15	539.55	587.153	683.594	825.376	735.677	0.0131365
Dorsal	523.94	565.18	650.837	694.38	600.043	736.039	619.936	0.487432
Ventral	401.107	566.2	539.953	653.89	464.048	593.171	590.278	0.900501
Nasal		615.843	628.057	683.387	477.431	671.296	625	0.480691
Temporal		564.577	550.33	599.167	504.196	571.832	603.299	0.746677

## Sheet: 3) Cone Opsin Composition
E18 Regional Cone Opsin Compostion (using average % opsin counts /region /animal)
Figure 4C and Supplementary Figure 3A
E18 Cone Composition	UV				Blue				Green				Red
	Animal#1	Animal#3	Animal#4	Animal#5	Animal#1	Animal#3	Animal#4	Animal#5	Animal#1	Animal#3	Animal#4	Animal#5	Animal#1	Animal#3	Animal#4	Animal#5
RFZ	9.58904	11.5177	9.35162	9.59772	14.8148	10.668	17.7222	13.964	28.8179	31.118	26.0557	28.1704	46.7783	46.6963	46.8705	48.2679
Dorsal	11.4663	9.35926	9.09598	8.90771	15.1321	13.1386	14.2545	11.9248	26.1722	23.4344	25.8206	23.6451	47.2293	54.0677	50.8289	55.5224
Ventral	6.95991	9.70152	8.1007	8.18282	14.1425	15.2714	13.1122	12.5077	26.7261	27.6322	27.7697	25.6384	52.1715	47.3949	51.0174	53.6711
Nasal		8.29215	7.58053	8.45446		11.596	12.0833	12.6824		23.257	23.4209	26.377		56.8548	56.9152	52.4861
Temporal		9.2252	9.42707	11.2056		13.2252	13.6409	17.5216		26.2344	26.7652	27.7419		51.3151	50.1669	43.531
6Wk Regional Cone Opsin Compostion (using average % opsin counts /region /animal)
Figure 5C and Supplementary Figure 3C
6Wk Cone Composition	UV			Blue			Green			Red
	Animal#1	Animal#2	Animal#3	Animal#1	Animal#2	Animal#3	Animal#1	Animal#2	Animal#3	Animal#1	Animal#2	Animal#3
RFZ	8.46561	7.18668	5.55556	10.2646	11.0868	13.2252	16.0847	19.8072	18.9774	65.1852	61.9194	62.2419
Dorsal	10.7896	9.97543	5.07585	9.88547	15.2334	12.3687	14.4063	22.0639	16.2194	64.9186	52.7273	66.3361
Ventral	10.2884	8.90244	5.7598	9.27514	9.5122	11.6422	16.212	18.2927	21.9975	64.2245	63.2927	60.6005
Nasal	11.2121	7.70474	5.78704	8.93939	12.8233	13.831	15.6818	21.1207	20.4861	64.1667	58.3513	59.8958
Temporal	11.2626	8.5389	6.53477	10.043	14.611	14.6283	15.208	19.7976	22.6619	63.4864	57.0525	56.1751
Change in Regional Cone Opsin Composition - E18 vs 6Wk (using average % opsin counts /region /animal)
Figure 5H
RFZ	E18				6Wk			pvalue from ttest
	Animal#1	Animal#3	Animal#4	Animal#5	Animal#1	Animal#2	Animal#3
UV	9.58904	11.5177	9.35162	9.59772	8.46561	7.18668	5.55556	0.0491531
Blue	14.8148	10.668	17.7222	13.964	10.2646	11.0868	13.2252	0.168382
Green	28.8179	31.118	26.0557	28.1704	16.0847	19.8072	18.9774	0.00153884
Red	46.7783	46.6963	46.8705	48.2679	65.1852	61.9194	62.2419	0.00171827
Figure 5I
Dorsal	E18				6Wk			pvalue from ttest
	Animal#1	Animal#3	Animal#4	Animal#5	Animal#1	Animal#2	Animal#3
UV	11.4663	9.35926	9.09598	8.90771	10.7896	9.97543	5.07585	0.61001
Blue	15.1321	13.1386	14.2545	11.9248	9.88547	15.2334	12.3687	0.559753
Green	26.1722	23.4344	25.8206	23.6451	14.4063	22.0639	16.2194	0.077989
Red	47.2293	54.0677	50.8289	55.5224	64.9186	52.7273	66.3361	0.147513
Figure 5J
Ventral	E18				6Wk			pvalue from ttest
	Animal#1	Animal#3	Animal#4	Animal#5	Animal#1	Animal#2	Animal#3
UV	6.95991	9.70152	8.1007	8.18282	10.2884	8.90244	5.7598	0.959574
Blue	14.1425	15.2714	13.1122	12.5077	9.27514	9.5122	11.6422	0.0180608
Green	26.7261	27.6322	27.7697	25.6384	16.212	18.2927	21.9975	0.0324516
Red	52.1715	47.3949	51.0174	53.6711	64.2245	63.2927	60.6005	0.00108034
Figure 5K
Nasal	E18				6Wk			pvalue from ttest
	Animal#1	Animal#3	Animal#4	Animal#5	Animal#1	Animal#2	Animal#3
UV		8.29215	7.58053	8.45446	11.2121	7.70474	5.78704	0.944614
Blue		11.596	12.0833	12.6824	8.93939	12.8233	13.831	0.880912
Green		23.257	23.4209	26.377	15.6818	21.1207	20.4861	0.071847
Red		56.8548	56.9152	52.4861	64.1667	58.3513	59.8958	0.078878
Figure 5L
Temporal	E18				6Wk			pvalue from ttest
	Animal#1	Animal#3	Animal#4	Animal#5	Animal#1	Animal#2	Animal#3
UV		9.2252	9.42707	11.2056	11.2626	8.5389	6.53477	0.496503
Blue		13.2252	13.6409	17.5216	10.043	14.611	14.6283	0.45347
Green		26.2344	26.7652	27.7419	15.208	19.7976	22.6619	0.0659044
Red		51.3151	50.1669	43.531	63.4864	57.0525	56.1751	0.0343826

## Sheet: 4) P15 Analysis(Kram et al2010)
P15 Regional Cone Opsin Counts (Data pooled from Kram et al 2010 Supplementary Table 1, Summary sheet)
Kram, Y. A., Mantey, S., & Corbo, J. C. (2010). Avian cone photoreceptors tile the retina as five independent, self-organizing mosaics. PloS one, 5(2), e8992.
P15 (Kram et al 2010)	DN							DT							VN							VT
	1	2	3	4	5	6	7	1	2	3	4	5	6	7	1	2	3	4	5	6	7	1	2	3	4	5	6	7
Red	675	795	677	814	736	653	726	686	873	821	636	713	667	779	793	651	639	771	712	721	859	519	576	716	663	546	695	817
Green	887	1065	939	1018	1002	783	810	806	1143	1001	817	982	797	845	876	744	863	1032	1145	896	778	650	651	943	753	737	880	917
Blue	590	649	564	538	805	551	552	624	695	653	552	775	596	679	549	328	371	407	486	421	383	435	349	445	431	367	445	467
Violet	350	357	374	446	582	452	441	494	642	600	425	537	404	449	243	220	217	257	301	311	254	263	175	271	277	231	268	243
Double	1836	2175	1894	1711	2255	1529	1677	1292	1813	1639	1374	1513	1302	1290	1676	1518	1629	2032	2262	1819	1739	1406	1331	1769	1614	1542	1838	1911
P15 Regional Cone Opsin Counts (Red and double cone counts added to obtain counts that is similar to how we measured cone opsins)
P15 (Kram et al 2010)	DN							DT							VN							VT
	1	2	3	4	5	6	7	1	2	3	4	5	6	7	1	2	3	4	5	6	7	1	2	3	4	5	6	7
Red	675	795	677	814	736	653	726	686	873	821	636	713	667	779	793	651	639	771	712	721	859	519	576	716	663	546	695	817
Green	887	1065	939	1018	1002	783	810	806	1143	1001	817	982	797	845	876	744	863	1032	1145	896	778	650	651	943	753	737	880	917
Blue	590	649	564	538	805	551	552	624	695	653	552	775	596	679	549	328	371	407	486	421	383	435	349	445	431	367	445	467
Violet	350	357	374	446	582	452	441	494	642	600	425	537	404	449	243	220	217	257	301	311	254	263	175	271	277	231	268	243
Double	1836	2175	1894	1711	2255	1529	1677	1292	1813	1639	1374	1513	1302	1290	1676	1518	1629	2032	2262	1819	1739	1406	1331	1769	1614	1542	1838	1911
Red + double	2511	2970	2571	2525	2991	2182	2403	1978	2686	2460	2010	2226	1969	2069	2469	2169	2268	2803	2974	2540	2598	1925	1907	2485	2277	2088	2533	2728
P15 Regional Cone Opsin Compostion (using analyzed % opsin counts /region /animal from Kram et al 2010)
Supplementary Figure 3B and 3D
P15 Cone Composition	UV							Blue							Green							Red + Double
	1	2	3	4	5	6	7	1	2	3	4	5	6	7	1	2	3	4	5	6	7	1	2	3	4	5	6	7
DN	8.06823	7.08193	8.40827	9.852	10.8178	11.3911	10.485	13.6007	12.8744	12.6799	11.8843	14.9628	13.8861	13.1241	20.4472	21.1268	21.1106	22.4873	18.6245	19.7329	19.2582	57.8838	58.9169	57.8013	55.7765	55.5948	54.9899	57.1327
DT	12.6602	12.4274	12.728	11.1725	11.8805	10.7276	11.1084	15.9918	13.4533	13.8524	14.511	17.146	15.8258	16.7986	20.6561	22.1254	21.2346	21.4774	21.7257	21.163	20.9055	50.692	51.9938	52.185	52.8391	49.2478	52.2836	51.1875
VN	5.87382	6.35654	5.8349	5.71238	6.13534	7.46161	6.32943	13.2705	9.47703	9.9758	9.04645	9.90624	10.1008	9.54398	21.1748	21.4967	23.2052	22.9384	23.3388	21.4971	19.387	59.6809	62.6697	60.9841	62.3027	60.6196	60.9405	64.7396
VT	8.03544	5.67813	6.53958	7.41038	6.74847	6.4954	5.57979	13.2906	11.3238	10.7384	11.5302	10.7216	10.7853	10.7233	19.8595	21.1226	22.7558	20.1445	21.5308	21.3282	21.0563	58.8145	61.8754	59.9662	60.9149	60.9991	61.3912	62.6406
